# Supplementary material for: Loss of BMP2 and BMP4 Signaling in the Dental Epithelium Causes Defective Enamel Maturation and Aberrant Development of Ameloblasts
Source: Int J Mol Sci. 2022 May 29;23(11):6095. doi: 10.3390/ijms23116095 (PMC9180982; doi:10.3390/ijms23116095)
Supplement: Supplementary file 1 [file ijms-23-06095-s001.zip]

Archive with 2 entries (2 files):
- ijms-1705014-figures.zip
- ijms-1705014-supplementary.pdf
